# Supplementary material for: Proteome changes in the skin of the grape cultivar Barbera among different stages of ripening
Source: BMC Genomics. 2008 Aug 8;9:378. doi: 10.1186/1471-2164-9-378 (PMC2529320; doi:10.1186/1471-2164-9-378)
Supplement: Additional file 1 — Data on protein identification by LC-ESI-MS/MS and bioinformatic analysis. table shows the sequence of all the peptides identified by MS/MS fragmentation and the statistical information related to peptides, proteins and alignment analyses. [file 1471-2164-9-378-S1.xls]

## Sheet: mass spectrometry data
	List of the identified proteins by LC-ESI-MS/MS and bioinformatic analyses. The table shows the sequence of all the peptides identified by MS/MS fragmentation and the associated statistical information obtained from database searches conducted by BioworksBrowser using TurboSEQUEST® software. For each identified protein, statistical information related to direct protein database search or to align…
	FASTS (E) value: FASTS expectation (E) values of the entry resulting from the alignment of peptides against NCBI NR non-redundant database. Hom. protein A. N.: homologous protein accession number. EST A. N.: EST NCBI accession number. Peptide: sequence of the identified peptide; the symbol M* indicates oxidized methionine. MH+: molecular mass of the peptide; z: charge state of the peptide. Sf (pe…
	Spot ID	Protein A.N.	Species	DB	n. pep.	aa cov. (%)	Sf (pro)	FASTS (E) value	Hom. Protein A.N.	EST A. N.	Peptide	MH+	z	Sf (pep)	Xcorr	ΔCn	Sp
	172	CAN63089.1	Vitis vinifera	NRv	5	4.9	4.73023				K.GNINIEELR.K	1058.17	2	0.95317	3.48037	0.370094	1338.23
											K.GNINIEELRK.A	1186.34	2	0.908525	3.01342	0.175078	1109.8
											R.GVNGTVAHEFIVDLR.G	1627.83	2	0.841209	3.03861	0.372362	697.334
											R.GVNGTVAHEFIVDLR.G	1627.83	2	0.949578	3.41083	0.529776	1107.17
											K.IAILNANYMAK.R	1222.48	2	0.952536	3.52467	0.309248	1307.5
											K.IAILNANYMAK.R	1222.48	2	0.941267	3.56966	0.289891	1089.65
											R.IIGVSVDASGKPALR.M	1483.74	2	0.966425	4.02447	0.425242	1730.49
											R.IIGVSVDASGKPALR.M	1483.74	2	0.79259	2.51569	0.503384	598.737
	191	AAC26045.1	Citrus limon	EST	13	14.2		1.1e-116		CB342272.2	-.AGEDADTLGLTGHER.-	1542.59	3	0.851577	3.46352	0.336561	789.496
											-.AGEDADTLGLTGHER.-	1542.59	3	0.929355	4.0191	0.457262	1023.9
											-.AGEDADTLGLTGHER.-	1542.59	2	0.962933	3.95085	0.422397	1584.96
											-.ISEIRPGQDVTVTTDNGK.-	1931.09	2	0.929302	3.74992	0.395432	1080.8
											-.ISEIRPGQDVTVTTDNGK.-	1931.09	3	0.890454	3.3245	0.420354	1041.38
											-.ISEIRPGQDVTVTTDNGK.-	1931.09	3	0.965131	5.48028	0.451158	1384.31
											-.LYVFDAAMR.-	1086.29	2	0.850518	2.0961	0.215665	891.828
											-.LYVFDAAMR.-	1086.29	2	0.897676	2.47701	0.110753	1226.75
										CV179385.1	-.FVEFYGEGMGELSLADR.-	1921.12	2	0.982593	5.49496	0.566899	2151.22
											-.FVEFYGEGMGELSLADR.-	1921.12	2	0.976882	5.19819	0.568786	1596.9
											-.MFVDYNEPQVER.-	1527.68	2	0.969591	4.27367	0.473007	1515.91
										CB919515.1	-.ADGHDTIVLAGAEYGSGSSR.-	1964.04	3	0.94642	4.54039	0.443554	1403.6
											-.YKADGHDTIVLAGAEYGSGSSR.-	2255.39	3	0.948638	4.52029	0.389762	1476.8
										DT004397.1	-.SENAVQANMDLEFQR.-	1752.89	2	0.97496	4.89637	0.477167	1702.91
										CB917385.1	-.ASELGLEVKPWIK.-	1470.74	2	0.913589	3.5516	0.295463	1000.32
											-.FSFHGQPAELK.-	1261.41	2	0.90308	3.02154	0.313697	958.043
											-.KASELGLEVKPWIK.-	1598.91	3	0.811563	3.39643	0.197162	946.37
											-.YLLQSGLQK.-	1050.23	2	0.925422	2.62456	0.175207	1466.42
											-.YLLQSGLQK.-	1050.23	2	0.852032	2.26138	0.117397	1055.04
				NR					AAC26045.1		K.FSFHGQPAELK.H	1261.41	2	0.749524	3.02154	0.127565	958.043
											K.IIDWENTSPK.L	1203.33	2	0.808398	3.36102	0.208287	640.426
											K.LYVFDAAMR.Y	1086.29	2	0.831016	2.47701	0.174607	1226.75
	270	CAN73135.1	Vitis vinifera	NRv	7	11.9	6.42813				R.AGITVIQIDEAALR.E	1470.7	2	0.962895	3.8989	0.491667	1478.59
											K.GVTGFGFDLVR.G	1168.33	2	0.950859	3.2668	0.546546	1113.15
											R.IPSTEEIADR.I	1131.22	2	0.942859	3.23166	0.425379	930.144
											R.IPSTEEIADR.I	1131.22	2	0.92451	3.01173	0.535819	528.784
											R.IPSTEEIADR.I	1131.22	2	0.905452	2.67178	0.456479	611.146
											K.IVEVNALAK.A	957.149	2	0.772827	2.28742	0.163266	596.093
											K.LQEELDIDVLVHGEPER.N	1992.18	2	0.95663	3.70292	0.592536	1287.22
											K.LQEELDIDVLVHGEPER.N	1992.18	2	0.920126	3.06907	0.456471	1134.49
											K.YGAGIGPGVYDIHSPR.I	1659.83	3	0.795916	2.98828	0.312268	738.454
											K.YGAGIGPGVYDIHSPR.I	1659.83	3	0.900798	3.83907	0.538974	664.349
											K.YLFAGVVDGR.N	1097.25	2	0.894402	2.47386	0.354211	1014.78
											K.YLFAGVVDGR.N	1097.25	2	0.94126	3.46104	0.380186	1024.95
											K.YLFAGVVDGR.N	1097.25	2	0.952463	3.53266	0.368939	1221.79
	273	CAN73135.1	Vitis vinifera	NRv	8	14.4	7.4582				R.AGITVIQIDEAALR.E	1470.7	2	0.975998	4.83303	0.497153	1832.18
											R.AGITVIQIDEAALR.E	1470.7	2	0.933677	3.08127	0.443729	1317.3
											K.GVTGFGFDLVR.G	1168.33	2	0.967658	4.14262	0.48646	1418.3
											R.IPSTEEIADR.I	1131.22	2	0.912173	3.23742	0.440592	567.94
											K.IVEVNALAK.A	957.149	2	0.871624	2.35751	0.269867	782.417
											K.LPVLPTTTIGSFPQTMDLR.R	2088.46	2	0.94289	4.51769	0.52846	790.932
											K.LQEELDIDVLVHGEPER.N	1992.18	2	0.979489	4.52726	0.651034	2084.98
											K.LQEELDIDVLVHGEPER.N	1992.18	2	0.981948	5.21122	0.576974	2285.22
											K.LQEELDIDVLVHGEPER.N	1992.18	2	0.971914	4.38589	0.672769	1475.97
											K.YGAGIGPGVYDIHSPR.I	1659.83	3	0.7086	3.24532	0.233027	534.032
											K.YGAGIGPGVYDIHSPR.I	1659.83	3	0.879314	3.51896	0.46149	684.532
											K.YLFAGVVDGR.N	1097.25	2	0.926597	3.24981	0.375498	985.783
	325	CAN60522.1	Vitis vinifera	NRv	7	15.3	6.4395				K.ALPTYTPESAADATR.N	1564.68	2	0.925469	3.2627	0.609353	637.67
											K.ALPTYTPESAADATR.N	1564.68	2	0.894789	3.11081	0.541723	541.638
											K.ANSYSVHGSALGAK.E	1362.47	3	0.70805	2.75539	0.412999	528.959
											K.ANSYSVHGSALGAK.E	1362.47	2	0.83872	2.57764	0.497692	640.509
											K.SIITGELPAGWDK.A	1387.56	2	0.952667	3.6717	0.482174	1147.56
											K.SIITGELPAGWDK.A	1387.56	2	0.964433	4.075	0.510975	1263.2
											K.VLPGLLGGSADLASSNMTLLK.M	2058.43	2	0.967483	4.3047	0.593895	1359.33
											K.VLPGLLGGSADLASSNMTLLK.M	2058.43	2	0.9657	4.18241	0.596375	1099.27
											K.VTTTIGYGSPNK.A	1238.37	2	0.936354	3.176	0.498131	911.584
											K.VTTTIGYGSPNK.A	1238.37	2	0.964376	3.48141	0.518495	1481.2
											K.VTTTIGYGSPNK.A	1238.37	2	0.953512	3.35714	0.545406	1081.67
											R.VVSLVSWELFDDQSDAYK.E	2102.29	2	0.970074	4.16435	0.557966	1581.33
											R.VVSLVSWELFDDQSDAYK.E	2102.29	2	0.962294	4.27856	0.526448	1242.45
											R.VVSLVSWELFDDQSDAYK.E	2102.29	2	0.982963	5.00036	0.659103	2433.02
											R.VVSLVSWELFDDQSDAYK.E	2102.29	2	0.970047	4.13818	0.615916	1616.88
											R.VVSLVSWELFDDQSDAYK.E	2102.29	2	0.955432	4.07409	0.581045	1096.92
											R.YNPSNPYWFNR.D	1458.56	2	0.827584	2.4495	0.494369	388.581
	327	CAN60522.1	Vitis vinifera	NRv	5	10.1	4.64629				K.ALPTYTPESAADATR.N	1564.68	2	0.925278	3.5911	0.5588	543.651
											K.ALPTYTPESAADATR.N	1564.68	2	0.935367	3.09447	0.48346	816.27
											K.ANSYSVHGSALGAK.E	1362.47	2	0.886543	2.73838	0.530575	753.298
											K.ANSYSVHGSALGAK.E	1362.47	2	0.847984	2.49823	0.586502	558.478
											R.HIPDGAALEAEWNAK.F	1622.76	2	0.711697	2.64688	0.278122	254.199
											R.HIPDGAALEAEWNAK.F	1622.76	3	0.962156	4.44542	0.305291	2143.33
											K.SIITGELPAGWDK.A	1387.56	2	0.906689	3.28022	0.514367	795.311
											K.SIITGELPAGWDK.A	1387.56	2	0.954906	3.86151	0.439444	1101.53
											K.SIITGELPAGWDK.A	1387.56	2	0.946438	3.66652	0.475925	1073.31
											K.SIITGELPAGWDK.A	1387.56	2	0.863142	2.67961	0.37991	738.721
											K.VTTTIGYGSPNK.A	1238.37	2	0.945881	3.61466	0.560294	881.456
	362	NP_001031620.1	Arabidopsis thaliana	EST	8	14.9		2.9e-61		BQ797354.1	-.GLEIDPNNQALK.-	1312.45	2	0.835158	2.78064	0.170871	825.865
											-.GNAAFSSGDFSAAVR.-	1457.53	2	0.975925	4.71461	0.510276	1858.55
											-.HFSDAIALAPTNHVLYSNR.-	2127.35	3	0.953321	4.51754	0.47406	1391.58
											-.SAAYASLQQYSEALADAK.-	1888.02	2	0.984471	6.06977	0.594754	2288.81
										CB346548.1	-.NPNNLNIYLK.-	1203.37	2	0.818431	2.57208	0.249446	720.774
											-.VMQALGVLLNVK.-	1285.62	2	0.956383	3.60207	0.316525	1533.71
											-.VM*QALGVLLNVK.-	1301.62	2	0.963745	3.31306	0.393109	1914.18
											-.VM*QALGVLLNVK.-	1301.62	2	0.950941	3.10078	0.213537	1902.77
										CB346874.1	-.LVSAGIVQLR.-	1056.28	2	0.955573	2.91302	0.382442	1642.28
										CB346615.2	-.DLEQQEYFDPK.-	1412.48	2	0.948676	3.56603	0.372888	1238.9
											-.DLEQQEYFDPK.-	1412.48	2	0.93657	3.23522	0.251187	1401.38
	365	Q9ZSQ4.1	Populus tremula	NR	4	9.6		3e-51	Q9ZSQ4.1		R.SMPTSAALDVVAK.S	1290.51	2	0.905635	2.91979	0.518072	624.911
											R.SM*PTSAALDVVAK.S	1306.51	2	0.753356	2.36153	0.743631	205.988
											R.YDYENVDAGAAK.E	1316.35	2	0.963781	3.23505	0.750535	1373.08
				EST						CV092697.1	-.YNMENGGPAPEAITDK.-	1707.84	2	0.935801	3.66283	0.517726	935.426
											-.YNMENGGPAPEAITDK.-	1707.84	2	0.953653	3.74729	0.525333	1201.13
										BQ794351.1	-.YDYENVDAGAAK.-	1316.35	2	0.938207	2.90557	0.372053	1466.71
										BQ793452.1	-.ADEFEYKDPVDGSISK.-	1800.9	3	0.903827	3.85556	0.439124	915.205
	378	P51615.1	Vitis vinifera	NRv	10	20.6	8.98				K.AYELGLATR.L	994.126	2	0.923443	3.06239	0.218682	1373.85
											K.GLIYPPFSNIR.K	1277.5	2	0.731739	2.30648	0.262911	406.892
											R.IQVIVVTDGER.I	1229.41	2	0.968665	3.87707	0.52699	1539.86
											K.LLANEFYIGLK.Q	1281.52	2	0.941661	3.40754	0.534279	722.883
											K.LLANEFYIGLK.Q	1281.52	2	0.939874	3.71427	0.442369	703.004
											R.LLGGTLADHK.F	1025.18	2	0.751621	2.59561	0.129453	655.963
											R.LLGGTLADHK.F	1025.18	2	0.877762	2.58036	0.142782	947.029
											K.LSLYTALGGVR.P	1150.35	2	0.967576	3.98339	0.391281	1643.29
											R.RPQGLYISLK.E	1175.41	2	0.876454	2.80472	0.247577	833.989
											R.VHDEMLLAASEALAR.Q	1626.86	3	0.908144	3.79558	0.307748	1212.59
											R.VHDEMLLAASEALAR.Q	1626.86	2	0.970255	3.97105	0.555796	1665.22
											R.VHDEMLLAASEALAR.Q	1626.86	3	0.960577	4.48827	0.401834	1773.07
											R.VHDEMLLAASEALAR.Q	1626.86	2	0.958067	3.60562	0.55484	1469.58
											R.VHDEMLLAASEALAR.Q	1626.86	2	0.981659	4.73393	0.654114	2286.77
											K.VIKPTVLIGSSGVGK.A	1455.77	2	0.933307	3.42296	0.56011	627.566
											K.VLIQFEDFANHNAFDLLAK.Y	2206.48	3	0.781807	3.41648	0.405885	428.169
	397	Q42908.1	Mesembryanthemum	EST	3	5.72		1.7e-23		CB982564.1	-.LVDFALDSGK.-	1065.2	2	0.942056	3.58783	0.432066	743.089
			crystallinum							CB968995.1	-.TSGEYLVHNGVR.-	1332.45	2	0.904645	3.46421	0.351053	792.171
										CB341824.2	-.GWDAQVLGEAPHK.-	1408.54	2	0.95773	3.36325	0.445036	1577.42
											-.GWDAQVLGEAPHK.-	1408.54	2	0.839571	2.60581	0.321496	904.139
	412	AAB47171.1	Vitis vinifera	NRv	5	7.9	4.71				R.DPTTMWVGADGNWR.V	1606.74	2	0.96963	4.26055	0.60308	1257.02
											R.DPTTMWVGADGNWR.V	1606.74	2	0.97523	4.3797	0.552971	1644.02
											K.GWASLQSIPR.T	1115.27	2	0.963767	4.13231	0.328926	1498.24
											K.GWASLQSIPR.T	1115.27	2	0.962374	4.06572	0.375168	1333.12
											R.ILYGWISEGDIESDDLK.K	1954.12	2	0.873101	2.60235	0.555585	611.541
											R.ILYGWISEGDIESDDLK.K	1954.12	2	0.948513	4.00183	0.513284	896.213
											R.ILYGWISEGDIESDDLKK.G	2082.3	2	0.965516	4.57153	0.505665	1210.39
											R.ILYGWISEGDIESDDLKK.G	2082.3	2	0.95599	4.13607	0.399918	1267.31
											R.TAFHFQPEK.N	1105.23	2	0.93659	2.99324	0.369788	1100.84
	413	CAN69570.1	Vitis vinifera	NRv	10	23.8	9.25238				R.AKPQFPSVESSLIEK.A	1660.89	3	0.957596	4.97559	0.494375	1235.65
											K.DVVPFNFLTPMR.I	1436.7	2	0.832582	2.52274	0.415168	603.814
											K.GLLPDAHELAATAAR.S	1506.69	2	0.881053	2.88809	0.559918	507.834
											K.GLLPDAHELAATAAR.S	1506.69	2	0.970276	4.01478	0.672829	1279.41
											K.GLLPDAHELAATAAR.S	1506.69	3	0.863924	2.68714	0.482357	782.061
											R.KPAVINVTIDPYAGAESGR.M	1959.19	2	0.964702	5.19189	0.302482	1187.15
											R.KPAVINVTIDPYAGAESGR.M	1959.19	3	0.965296	5.22704	0.473297	1556.65
											R.KPAVINVTIDPYAGAESGR.M	1959.19	2	0.953754	4.36473	0.532553	841.599
											R.KPAVINVTIDPYAGAESGR.M	1959.19	2	0.848913	3.47356	0.461468	455.321
											R.KPAVINVTIDPYAGAESGR.M	1959.19	2	0.937505	3.69832	0.509281	907.461
											R.LNWLLHFGEPPK.W	1451.7	2	0.951815	3.32416	0.335894	1624.95
											R.LNWLLHFGEPPK.W	1451.7	2	0.905813	3.16565	0.336026	947.266
											R.LNWLLHFGEPPK.W	1451.7	2	0.83009	2.75427	0.205329	931.606
											R.LNWLLHFGEPPK.W	1451.7	2	0.967153	4.55009	0.352237	1457.45
											R.LNWLLHFGEPPK.W	1451.7	2	0.952456	3.57768	0.316547	1403.15
											K.LVESTGIPFLPTPM*GK.G	1704.02	2	0.89471	3.332	0.553929	453.031
											K.SALAESFSSR.K	1055.12	2	0.95993	3.28963	0.491593	1419.79
											R.SVLIQTEPR.T	1043.2	2	0.941137	3.15854	0.323629	1257.23
											R.SVLIQTEPR.T	1043.2	2	0.930418	3.30421	0.321098	1085.99
											K.VLDQALSGR.P	959.082	2	0.908515	2.95989	0.39317	758.44
											K.VLDQALSGR.P	959.082	2	0.939872	2.83714	0.392939	1099.67
											K.VLDQALSGR.P	959.082	2	0.942129	2.7433	0.470643	1033.73
											R.YQLPVVVIVFNNGGVYGGDR.R	2167.45	2	0.985708	5.62491	0.503641	3213.19
											R.YQLPVVVIVFNNGGVYGGDR.R	2167.45	2	0.973245	4.32342	0.607805	1736.63
	431	AAB47171.1	Vitis vinifera	NRv	6	8.1	5.71601				R.DPTTMWVGADGNWR.V	1606.74	2	0.928224	2.92502	0.528509	930.99
											K.GWASLQSIPR.T	1115.27	2	0.959377	3.76588	0.315387	1522.44
											K.GWASLQSIPR.T	1115.27	2	0.953182	3.66902	0.297446	1345
											R.ILYGWISEGDIESDDLK.K	1954.12	2	0.972741	4.40914	0.531213	1561.1
											R.ILYGWISEGDIESDDLK.K	1954.12	2	0.965515	4.02056	0.491692	1438.14
											R.ILYGWISEGDIESDDLKK.G	2082.3	3	0.753207	2.76443	0.380646	478.183
											R.ILYGWISEGDIESDDLKK.G	2082.3	2	0.914702	3.8348	0.417321	724.187
											R.ILYGWISEGDIESDDLKK.G	2082.3	2	0.962852	3.70312	0.440341	1788.49
											R.ILYGWISEGDIESDDLKK.G	2082.3	3	0.775939	3.15369	0.329978	464.587
											R.ILYGWISEGDIESDDLKK.G	2082.3	3	0.761465	3.18128	0.325792	436.101
											R.ILYGWISEGDIESDDLKK.G	2082.3	2	0.973518	4.9627	0.471967	1591.77
											R.RILYGWISEGDIESDDLKK.G	2238.48	3	0.961662	5.22702	0.519124	1249.85
											R.TAFHFQPEK.N	1105.23	2	0.926687	2.70828	0.349943	1101.43
											R.TAFHFQPEK.N	1105.23	2	0.849154	2.58224	0.31358	690.398
	442	Q43116.1	Ricinus communis	EST	15	29.7		3.5e-128		CB341613.1	-.AASILSSHDPPIILAK.-	1633.91	2	0.800624	3.36969	0.400762	430.234
											-.AASILSSHDPPIILAK.-	1633.91	2	0.90262	4.08406	0.397432	611.968
											-.AASILSSHDPPIILAK.-	1633.91	2	0.769409	2.66833	0.348998	600.613
											-.GESSVTGPLVR.-	1102.22	2	0.919079	3.23518	0.331084	787.998
											-.GESSVTGPLVR.-	1102.22	2	0.906076	3.16397	0.307736	830.682
											-.IVIVGVFPK.-	972.249	2	0.762131	2.24731	0.207484	497.799
											-.SAEDASSLIVDNK.-	1349.43	2	0.880854	2.49175	0.303182	1272.24
											-.SAEDASSLIVDNK.-	1349.43	2	0.973802	4.68912	0.366091	1952.77
											-.SAEDASSLIVDNK.-	1349.43	2	0.943822	3.52006	0.201904	1476.43
											-.VDANDDANKELASEFEIR.-	2037.13	3	0.947858	3.93688	0.515035	1413.5
											-.VDANDDANKELASEFEIR.-	2037.13	3	0.932162	3.79429	0.447979	1327.56
										CB911095.1	-.AMLFLDHSSELFDAFK.-	1872.13	3	0.935898	4.12445	0.423722	978.826
											-.AMLFLDHSSELFDAFK.-	1872.13	3	0.815546	3.33067	0.384065	487.114
											-.AMLFLDHSSELFDAFK.-	1872.13	2	0.976314	4.20005	0.543806	1987.27
											-.AMLFLDHSSELFDAFK.-	1872.13	2	0.952744	3.58286	0.466214	1466.97
											-.DDQVPLIVIQTNDGQK.-	1783.96	2	0.955728	4.0506	0.502713	1020.72
											-.DDQVPLIVIQTNDGQK.-	1783.96	1	0.915532	3.90224	0.47014	703.12
											-.DDQVPLIVIQTNDGQK.-	1783.96	1	0.791848	2.67635	0.394967	705.778
											-.DPSNHPFVIK.-	1154.3	2	0.784605	2.46711	0.279996	350.166
											-.GINFLLGDLEASQGAFQYFGLK.-	2389.69	2	0.751797	2.14216	0.453269	769.504
										BQ792388.1	-.SASGNISQYEGDR.-	1384.39	2	0.918153	3.47656	0.440332	800.769
											-.SKEDIIEFIK.-	1222.41	2	0.881528	2.67958	0.270639	941.838
											-.SKEDIIEFIK.-	1222.41	2	0.937201	3.47563	0.392933	880.343
											-.VVVADTLQEIVFNSGK.-	1719.96	2	0.938684	3.29207	0.402841	1420.27
											-.VVVADTLQEIVFNSGK.-	1719.96	3	0.936313	3.59718	0.365335	1623.94
											-.VVVADTLQEIVFNSGK.-	1719.96	2	0.977985	4.25	0.547761	2305.93
											-.VVVADTLQEIVFNSGK.-	1719.96	2	0.973911	4.45116	0.573331	1774.58
											-.VVVADTLQEIVFNSGK.-	1719.96	2	0.967676	4.0718	0.519281	1730.84
											-.VVVADTLQEIVFNSGK.-	1719.96	2	0.981748	4.7016	0.561785	2547.15
											-.VVVADTLQEIVFNSGK.-	1719.96	2	0.964267	3.05213	0.446292	2190.07
										BQ794249.1	-.KSEPIPEVNNEPVK.-	1580.76	2	0.851143	3.30052	0.327289	505.796
											-.SEPIPEVNNEPVK.-	1452.59	2	0.906338	3.31969	0.427141	461.593
										CB008714.1	-.YLKPNLEPDHIAPWVK.-	1921.23	3	0.873208	3.74676	0.348759	749.406
	476	CAN67811.1	Vitis vinifera	NRv	3	9.6		9.2e-36			K.FISPSEVSVDTIEGGNAVVK.G	2049.27	2	0.977877	5.33586	0.604715	1566.39
											K.FISPSEVSVDTIEGGNAVVK.G	2049.27	2	0.940831	3.77158	0.550681	996.733
											R.IVSSTGALALSEIPK.K	1486.74	2	0.963321	4.1469	0.484978	1400.33
											R.IVSSTGALALSEIPK.K	1486.74	2	0.976488	4.64991	0.567946	1866.16
				EST						CB341606.1	-.VAGVDTSGDLVK.-	1161.29	2	0.941922	3.20998	0.433063	1010.77
	490	CAN68309.1	Vitis vinifera	NRv	5	17.1	4.71058				K.ADPSILSNPTLSFFR.D	1665.87	2	0.95532	3.67225	0.572373	1041.21
											R.AMLGQWEEAAK.D	1234.41	2	0.933143	2.79356	0.386053	1123.8
											R.DANAALEINPDSAK.G	1429.51	2	0.936178	3.89896	0.227874	1301.11
											K.ILNDPELMAAFK.D	1362.62	2	0.905639	3.21533	0.298545	893.911
											K.LDYDEEISAVLK.K	1395.54	2	0.980303	4.68879	0.535312	2174.28
											K.LDYDEEISAVLK.K	1395.54	2	0.969481	3.79247	0.550067	1629.18
	521	AAL83720.1	Vitis vinifera	NRv	5	13	4.49656				R.APGVQTPVIVR.F	1137.36	2	0.851974	2.94687	0.310377	634.918
											R.APGVQTPVIVR.F	1137.36	2	0.73707	2.44937	0.337686	563.456
											R.GPVLLEDYHLVEK.L	1512.73	2	0.974267	4.36967	0.581404	1532.49
											R.LGPNYLQLPVNAPK.C	1524.79	2	0.951767	4.0987	0.525032	972.194
											K.SHIQEYWR.V	1119.21	2	0.891225	2.45927	0.3702	697.005
											R.VGGTNHSHATQDLYDSIK.A	1944.05	2	0.94223	4.12315	0.537612	959.485
	561	P42896	Ricinus communis	EST	10	35.5		1.8e-169		BM436939.1	-.HLVLPVPAFNVINGGSHAGNK.-	2142.45	3	0.952952	6.02852	0.127206	1261.72
										BQ792896.1	-.IEEELGSAAVYAGAK.-	1508.66	2	0.95842	4.18825	0.424842	1200.5
											-.IEEELGSAAVYAGAK.-	1508.66	2	0.949728	4.00603	0.442794	1023.08
										EE090232.1	-.MGVKVYHHLK.-	1212.49	2	0.87803	2.87683	0.22372	1288.36
											-.MGVKVYHHLK.-	1212.49	2	0.934331	2.81217	0.172942	1634.06
										CB007522.1	-.TYDLNFKEENNDGSQK.-	1902.95	2	0.764895	3.54957	0.109838	734.047
											-.TYDLNFKEENNDGSQK.-	1902.95	2	0.815686	3.20712	0.139421	807.511
										BQ795825.1	-.AVENVNAIIAPALIGKDPTEQVK.-	2391.75	3	0.885723	3.65161	0.421675	910.026
											-.LVLPVPAFNVINGGSHAGNK.- *	2005.31	2	0.852056	3.57406	0.253071	732.517
										BM436891.1	-.VQIVGDDLLVTNPK.-	1511.75	2	0.969614	4.41813	0.461216	1588.16
											-.VQIVGDDLLVTNPK.-	1511.75	2	0.967572	4.02187	0.469242	1672.99
											-.VQIVGDDLLVTNPK.-	1511.75	2	0.945272	3.37389	0.401398	1456.55
											-.YGQDATNVGDEGGFAPNIQENK.-	2325.39	2	0.919246	4.28323	0.376016	728.88
										EE096722.1	-.LAMQKFMILPLGASSFK.-	1883.35	2	0.844949	2.61274	0.379248	825.109
										CF214619.1	-.ADWGVM*ASHRSGETEDTFIADLSVGLATGQIK.-	3380.69	3	0.73425	3.07201	0.298747	613.719
	572	NP_193129.1	Arabidopsis thaliana	EST	5	12.3		3.7e-51		BQ794519.1	-.ANAVALGNYLMSK.-	1352.58	2	0.968563	4.27147	0.49216	1406.78
											-.ANAVALGNYLMSK.-	1352.58	2	0.96053	3.99068	0.49911	1303.51
											-.ANAVALGNYLMSK.-	1352.58	2	0.966732	3.86543	0.461421	1623.3
											-.ANAVALGNYLM*SK.-	1368.58	2	0.935298	3.39856	0.491201	952.087
										BM437382.1	-.ISATSIYFESLPYK.-	1619.84	2	0.840515	2.58007	0.285241	963.546
											-.VSSTTGYIDYDR.-	1377.44	2	0.932844	3.14257	0.383021	1130.05
										CB919723.1	-.KGQPEDAVYDFEDK.-	1641.72	2	0.972565	4.92814	0.472829	1535.68
				NR					BAD93605.1		K.DFEQIAEFLHR.A	1405.54	2	0.844736	3.22951	0.15289	1221.86
	596	P42896	Ricinus communis	EST	10	31.5		3e-140		BQ795825.1	-.AAVPSGASTGIYEALELR.-	1806.01	3	0.731309	2.69552	0.351353	711.216
											-.AAVPSGASTGIYEALELR.-	1806.01	2	0.958182	4.43188	0.581567	659.683
											-.AVENVNAIIAPALIGK.-	1593.89	2	0.912545	3.86446	0.280983	1085.67
											-.LAM*QEFMILPLGASSFK.-	1900.29	2	0.880142	3.73474	0.209035	732.103
											-.LVLPVPAFNVINGGSHAGNK.-	2005.31	2	0.847753	3.88367	0.175405	700.689
										EE091915.1	-.VVIGM*DVAASKFYDNK.-	1774.03	2	0.957659	4.92722	0.468416	1692.97
											-.VVIGM*DVAASKFYDNKDK.-	2017.29	2	0.791518	3.48498	0.122742	716.455
										BM436891.1	-.VQIVGDDLLVTNPK.-	1511.75	2	0.9712	4.15622	0.457341	1700.51
											-.VQIVGDDLLVTNPK.-	1511.75	1	0.879611	3.58418	0.367324	790.296
											-.YGQDATNVGDEGGFAPNIQENK.-	2325.39	2	0.866026	3.28192	0.409195	709.511
										BQ792896.1	-.IEEELGSAAVYAGAK.-	1508.66	2	0.962766	4.32696	0.436496	1203.25
										BM436939.1	-.MGVEVYHHLK.-	1213.43	2	0.886534	2.81665	0.258107	946.249
	612	AA092257.1	Lycopersicon	EST	9	20.6		2.9e-88		CV092269.1	-.AFFTNSGSEANDTQVK.-	1716.79	2	0.95589	4.38665	0.518337	1089.3
			esculentum								-.AFFTNSGSEANDTQVK.-	1716.79	2	0.856447	2.75091	0.501926	812.07
											-.AFFTNSGSEANDTQVK.-	1716.79	2	0.97821	4.53616	0.570546	2081.4
											-.GAYVWDINGK.-	1123.24	2	0.898215	3.06754	0.325057	798.541
											-.LVWYYNNALGR.-	1369.55	2	0.852249	2.573	0.427464	551.471
											-.LVWYYNNALGR.-	1369.55	2	0.936458	3.34108	0.274078	1136.46
											-.LVWYYNNALGR.-	1369.55	2	0.945679	3.04314	0.399403	1281.88
										BQ798933.1	-.AFSDSPIIGEIR.-	1305.46	2	0.961242	3.7062	0.412307	1580.85
											-.GTGLILGTEFTDNK.-	1466.62	2	0.961656	4.51663	0.396706	1185.28
										CV098889.1	-.LANNLENLILK.-	1255.49	2	0.872956	2.86711	0.290876	754.026
											-.YHLPGESEEEFSTR.-	1681.74	3	0.958426	4.33919	0.359839	1765.14
										CB008569.1	-.YGMKPDLVSMAK.-	1340.64	2	0.92615	3.26108	0.402054	733.19
											-.YGMKPDLVSMAK.-	1340.64	2	0.953062	3.64803	0.508322	848.503
											-.YGMKPDLVSMAK.-	1340.64	3	0.877495	2.99421	0.327474	1175.86
										DT007986.1	-.GHDM*LAPFTAGWQASDTNPLVIEK.-	2615.9	3	0.915405	3.83251	0.495908	990.481
	654	AAG09278.1	Vitis vinifera	NRv	4	9.4	3.62103				R.DVMEFDVPK.M	1080.24	2	0.932471	3.03246	0.488322	880.98
											K.GLFNAVELNSK.A	1192.35	2	0.941455	3.47359	0.471093	1009.2
											K.GLFNAVELNSK.A	1192.35	2	0.954808	3.84705	0.474815	1066.25
											R.GVLAKPTHDTIIR.L	1421.67	3	0.73098	2.62004	0.415615	502.602
											R.GVLAKPTHDTIIR.L	1421.67	3	0.774412	2.55979	0.373356	686.761
											K.VDFGDEVALEK.I	1222.33	2	0.952413	3.10567	0.450615	1209.88
											K.VDFGDEVALEK.I	1222.33	2	0.959341	3.41573	0.527764	1124.79
	810	AAB41022.1	Vitis vinifera	NRv	4	8.4	5.41				K.IIDFQLPSSGSPM*R.T	1564.78	2	0.929891	3.36223	0.351593	894.088
											K.TDNLAIMYK.Q	1069.26	2	0.95402	3.34354	0.455227	1238.15
											K.TDNLAIM*YK.Q	1085.25	2	0.910712	2.54923	0.409423	963.683
											K.WTGLADKPSEDMGNFYTAGR.D	2217.4	3	0.952392	4.07082	0.537186	1518.24
											K.WTGLADKPSEDM*GNFYTAGR.D	2233.4	3	0.762664	2.70403	0.459323	653.723
											R.YYLYFNER.I	1168.28	2	0.903887	2.57999	0.49598	696.25
	815	P37833.1	Oryza sativa	NR	5	17.7		2.5e-66			K.LIFGADSPAIQENR.V	1531.7	2	0.775955	2.60759	0.177136	1240.24
											R.MFVADGGELLMAQSYAK.N	1832.13	2	0.947168	4.47931	0.457316	1668.01
											R.MFVADGGELLMAQSYAK.N	1832.13	2	0.890049	3.88608	0.445616	1145.74
				EST						BM436298.1	-.LIFGADSPAIQENR.-	1531.7	2	0.976143	4.10019	0.448688	2296.01
											-.LIFGADSPAIQENR.-	1531.7	2	0.913821	2.60759	0.353111	1240.24
											-.VATVQGLSGTGSLR.-	1346.52	2	0.82825	2.28507	0.351887	879.456
										CB911476.1	-.APEDPILGVTVAYNK.-	1587.8	2	0.945475	3.51482	0.49111	1159.64
											-.APEDPILGVTVAYNK.-	1587.8	2	0.874842	2.96558	0.388982	800.288
											-.APEDPILGVTVAYNK.-	1587.8	2	0.960765	4.05885	0.472845	1249.33
										BQ796686.1	-.TVPHLADAIHAAVTR.-	1572.79	2	0.885694	3.01815	0.440067	534.685
	819	AAB41022.1	Vitis vinifera	NRv	6	15	6.44896				R.AGDAIDPGAGTLEHVPHNIVHK.W	2249.47	3	0.85077	3.60521	0.423683	561.223
											R.DPIFFGHHANVDR.M	1525.65	2	0.787054	2.49073	0.465575	382.362
											R.DPIFFGHHANVDR.M	1525.65	2	0.910551	2.61483	0.543398	762.717
											K.IIDFQLPSSGSPMR.T	1548.79	2	0.936469	3.58586	0.439789	811.729
											K.IIDFQLPSSGSPM*R.T	1564.78	2	0.937354	3.62925	0.403685	771.823
											K.TDNLAIMYK.Q	1069.26	2	0.952029	3.25089	0.490942	1128.68
											K.WTGLADKPSEDMGNFYTAGR.D	2217.4	3	0.938435	4.45709	0.48926	943.727
											R.YQYQDIPIPWLPK.N	1661.92	2	0.923355	3.5551	0.549439	580.742
	826	AAB41022.1	Vitis vinifera	NRv	3	6.1	2.70012				K.TDNLAIMYK.Q	1069.26	2	0.953768	3.08101	0.476866	1342.9
											K.WTGLADKPSEDMGNFYTAGR.D	2217.4	3	0.851727	3.86973	0.376039	584.554
											R.YYLYFNER.I	1168.28	2	0.894622	2.40922	0.351098	796.444
	829	CAN81988.1	Vitis vinifera	NRv	9	27.9	8.07088				K.ELDYLVGAVSNPK.R	1405.58	2	0.974119	3.88841	0.513546	2054.61
											K.ELDYLVGAVSNPK.R	1405.58	2	0.930971	2.80712	0.531127	1078.31
											K.ELDYLVGAVSNPK.R	1405.58	2	0.975255	3.94714	0.529783	2101.92
											K.ELDYLVGAVSNPK.R	1405.58	2	0.97362	4.15815	0.478452	1915.31
											K.ELDYLVGAVSNPK.R	1405.58	2	0.977132	3.70599	0.534335	2395.88
											K.ELDYLVGAVSNPK.R	1405.58	2	0.97121	3.89387	0.512675	1873.18
											K.ELDYLVGAVSNPK.R	1405.58	2	0.941211	3.0374	0.533705	1175.72
											K.ELDYLVGAVSNPK.R	1405.58	2	0.974609	4.10242	0.50428	1884.1
											K.ELDYLVGAVSNPK.R	1405.58	2	0.980275	4.55577	0.473262	2515.35
											K.FALGTEAIAK.K	1021.19	2	0.935968	2.28192	0.369869	1526.57
											K.GVTTIIGGGDSVAAVEK.V	1574.76	2	0.97122	4.59904	0.568398	1315.17
											K.IGVIESLLGK.V	1029.26	2	0.879569	2.6752	0.357364	738.126
											K.IPEGGVLLLENVR.F	1409.66	2	0.944496	3.54963	0.57218	973.201
											K.IPEGGVLLLENVR.F	1409.66	2	0.945231	3.30302	0.570096	907.618
											K.IPEGGVLLLENVR.F	1409.66	2	0.870359	3.11351	0.382789	654.923
											K.LASLADLYVNDAFGTAHR.A	1935.13	3	0.872839	3.06828	0.510126	820.048
											K.LASLADLYVNDAFGTAHR.A	1935.13	3	0.866703	3.1538	0.500429	779.15
											K.LASLADLYVNDAFGTAHR.A	1935.13	3	0.905415	3.50797	0.42322	1037.92
											R.LSELLGVEVK.M	1087.29	2	0.956592	3.60023	0.360797	1383.32
											R.VDLNVPLDESLK.I	1342.52	2	0.71343	2.45994	0.293972	354.39
											K.VILASHLGR.P	966.163	2	0.896765	2.43696	0.478814	715.87
											K.VILASHLGR.P	966.163	2	0.785153	2.09174	0.453099	522.564
	843	AAB41022.1	Vitis vinifera	NRv	7	17.5	6.10446				R.AGDAIDPGAGTLEHVPHNIVHK.W	2249.47	3	0.830898	3.3988	0.494494	494.913
											R.AGDAIDPGAGTLEHVPHNIVHK.W	2249.47	3	0.766652	3.29252	0.396324	415.148
											K.HLPPTVIDLDYDGTEPTIPDDELK.T	2694.93	2	0.888144	3.3819	0.543929	483.331
											K.QIVSGATTPK.L	1002.15	2	0.786635	2.01044	0.379916	426.241
											K.QIVSGATTPK.L	1002.15	2	0.835163	2.21783	0.384277	587.443
											K.TDNLAIMYK.Q	1069.26	2	0.955205	3.33704	0.481485	1227.37
											K.WTGLADKPSEDMGNFYTAGR.D	2217.4	3	0.942545	3.65829	0.503896	1492.34
											K.WTGLADKPSEDMGNFYTAGR.D	2217.4	3	0.915664	3.56923	0.512314	1017.12
											K.WTGLADKPSEDMGNFYTAGR.D	2217.4	3	0.88808	3.20503	0.419052	1169.79
											R.YQYQDIPIPWLPK.N	1661.92	2	0.824327	2.89992	0.378494	490.385
											R.YQYQDIPIPWLPK.N	1661.92	2	0.945942	3.51489	0.494805	1018.48
											R.YQYQDIPIPWLPK.N	1661.92	2	0.932888	2.98318	0.471091	1068.19
											R.YYLYFNER.I	1168.28	2	0.903587	2.75027	0.308416	806.055
											R.YYLYFNER.I	1168.28	2	0.768616	2.34408	0.272385	531.685
	844	AAU14832.1	Nicotiana tabacum	EST	5	19.7		3.1e-61		CB004624.1	-.HLPMYDEMASK.-	1322.54	2	0.790093	2.13904	0.301123	392.082
											-.YNVEYIAGGATQNSIR.-	1756.9	2	0.977257	4.82998	0.492594	1860.27
											-.YNVEYIAGGATQNSIR.-	1756.9	3	0.832815	2.99723	0.312679	1077.2
											-.YNVEYIAGGATQNSIR.-	1756.9	2	0.985247	5.98215	0.557789	2491.38
										BQ800321.1	-.RPENWALVEK.-	1242.41	2	0.913182	2.86423	0.208075	1055.16
										BQ798220.1	-.ALPYMDYVFGNETEAR.-	1877.07	2	0.849594	2.65451	0.416504	739.519
											-.ALPYMDYVFGNETEAR.-	1877.07	2	0.897136	2.90673	0.425604	813.332
										BM437568.1	-.ITVITQGADPVVVAEDGK.-	1813.04	2	0.95937	4.25008	0.504734	1192.45
											-.ITVITQGADPVVVAEDGK.-	1813.04	1	0.806861	2.7988	0.614082	402.296
											-.ITVITQGADPVVVAEDGK.-	1813.04	2	0.92406	3.65003	0.456748	930.742
											-.ITVITQGADPVVVAEDGK.-	1813.04	2	0.949043	3.86921	0.562369	1152.3
											-.ITVITQGADPVVVAEDGK.-	1813.04	2	0.94274	4.04005	0.523831	943.933
											-.ITVITQGADPVVVAEDGK.-	1813.04	2	0.974569	4.64098	0.562469	1697.72
	851	P52904.1	Pisum sativum	EST	2	7.2		1.4e-19		CF203895.1	-.VFLM*GEEVGEYQGAYK.-	1837.04	2	0.886355	2.14535	0.440854	1259.48
											-.VFLM*GEEVGEYQGAYK.-	1837.04	2	0.975819	4.12443	0.47229	2268.22
										BM437445.1	-.DGISAEIINLR.-	1201.35	2	0.93313	3.11439	0.229312	1380.24
	863	CAN81988.1	Vitis vinifera	NRv	11	37.1	9.85068				K.AQGYGVGSSLVEEDKLDLATSLLEK.A	2623.89	3	0.748696	3.17744	0.432564	404.67
											K.ELDYLVGAVSNPK.R	1405.58	2	0.945658	3.05366	0.414865	1589.43
											K.ELDYLVGAVSNPK.R	1405.58	2	0.950059	2.75246	0.42169	1669.91
											K.ELDYLVGAVSNPK.R	1405.58	2	0.979164	4.33231	0.536666	2280.49
											K.ELDYLVGAVSNPK.R	1405.58	2	0.975171	3.77963	0.580396	2067.89
											K.ELDYLVGAVSNPK.R	1405.58	2	0.973372	4.10067	0.510513	1839.92
											K.GVSLLLPADVVIADK.F	1510.8	2	0.792851	3.23124	0.136223	526.432
											K.IPEGGVLLLENVR.F	1409.66	2	0.93825	3.16675	0.488852	1120.57
											K.IPEGGVLLLENVR.F	1409.66	2	0.953898	3.75582	0.461285	1186.71
											K.IPEGGVLLLENVR.F	1409.66	2	0.976338	4.47714	0.53105	1771.23
											K.IPEGGVLLLENVR.F	1409.66	2	0.963692	4.10842	0.444872	1359.96
											K.IPEGGVLLLENVR.F	1409.66	2	0.96195	4.00339	0.474075	1371.45
											K.IPEGGVLLLENVR.F	1409.66	2	0.942717	3.81651	0.362613	1141.73
											K.IPEGGVLLLENVR.F	1409.66	2	0.934965	3.20708	0.427486	1163.25
											K.LASLADLYVNDAFGTAHR.A	1935.13	2	0.897255	3.36946	0.565586	664.275
											K.LASLADLYVNDAFGTAHR.A	1935.13	3	0.870305	3.27135	0.396012	885.207
											R.LSELLGVEVK.M	1087.29	2	0.96284	4.12583	0.361434	1369.56
											K.RPFAAIVGGSK.V	1103.3	2	0.944111	3.59321	0.428448	1150.4
											K.TFGESLDTTK.T	1099.17	2	0.928325	2.81943	0.418306	850.207
											K.TFGESLDTTK.T	1099.17	2	0.792435	2.14153	0.487031	468.106
											R.VDLNVPLDESLK.I	1342.52	2	0.863893	3.07455	0.391743	441.202
											K.VILASHLGR.P	966.163	2	0.943017	2.7253	0.472193	1061.4
											K.YLKPSVAGFLMQK.E	1482.82	3	0.978095	4.7494	0.370854	2846.38
											K.YLKPSVAGFLMQK.E	1482.82	2	0.870241	2.92092	0.337028	584.546
	876	AAB41022.1	Vitis vinifera	NRv	5	9.6	4.56419				K.LFLGYPYR.A	1029.22	2	0.886986	2.5282	0.36	793.5
											K.TDNLAIMYK.Q	1069.26	2	0.952355	2.96311	0.485488	1340.87
											K.WTGLADKPSEDMGNFYTAGR.D	2217.4	3	0.934334	3.33637	0.389855	1717.9
											R.YQYQDIPIPWLPK.N	1661.92	2	0.939515	3.62795	0.552026	751.974
											R.YYLYFNER.I	1168.28	2	0.851003	2.29948	0.255429	646.142
	902	ABC75834.1	Glycine max	EST	6	25.1		5.7e-81		CB920108.1	-.DAPMFVMGVNEK.-	1338.58	2	0.944624	3.19708	0.42642	1180.79
											-.DAPMFVM*GVNEK.-	1354.58	2	0.917405	2.57104	0.40523	997.089
											-.FGIVEGLMTTVHAITATQK.-	2018.37	3	0.723678	3.00944	0.185813	726.229
											-.FGIVEGLMTTVHAITATQK.-	2018.37	2	0.961079	4.07771	0.45337	1479.89
											-.KVIISAPSK.-	943.166	2	0.9047	3.08403	0.278404	773.381
										BQ796283.1	-.GILGYTEDDVVSTDFIGDSR.-	2160.28	2	0.906973	3.3905	0.451603	900.605
											-.LVSWYDNEWGYSSR.-	1762.86	2	0.725843	2.73268	0.107106	748.323
										BM437103.1	-.VPTVDVSVVDLTVR.-	1499.73	2	0.871505	2.48233	0.405074	1043.91
	906	CAN78553.1	Vitis vinifera	NRv	5	22.4	5.24722				K.GNIDVDTPFGAMK.L	1365.54	2	0.924493	3.04771	0.498734	883.876
											K.GNIDVDTPFGAM*K.L	1381.53	2	0.867276	2.76666	0.4822	621.857
											K.IPVSLIYDDIK.N	1276.5	2	0.968171	3.7041	0.469439	1617.81
											K.IPVSLIYDDIK.N	1276.5	2	0.964443	3.35918	0.485435	1541.37
											K.IPVSLIYDDIK.N	1276.5	2	0.969468	3.8959	0.477555	1573.63
											K.IPVSLIYDDIK.N	1276.5	2	0.910631	2.73683	0.395454	997.28
											K.IPVSLIYDDIK.N	1276.5	2	0.927004	3.23458	0.443558	856.458
											K.LVSGLIPDAGTINAHGSETVK.I	2080.33	2	0.926281	4.36447	0.507605	467.178
											K.LVSGLIPDAGTINAHGSETVK.I	2080.33	2	0.777516	2.56988	0.473804	410.938
											K.NTYSDIKPGSIIPYK.I	1696.92	2	0.950421	3.379	0.54755	1199.92
											K.VKDFIHDIGEK.I	1301.47	3	0.758044	2.57943	0.359162	695.461
	937	P26518.1	Magnolia quinquepeta	EST	6	21.99		5.3e-69		AW707973.1	-.DSNTLLFGEKPVTVFGIR.-	1994.28	3	0.84452	2.7664	0.230549	1440.14
											-.DSNTLLFGEKPVTVFGIR.-	1994.28	3	0.902417	3.44606	0.440518	1148.78
											-.DSNTLLFGEKPVTVFGIR.-	1994.28	3	0.931504	3.76193	0.359414	1469.64
											-.DSNTLLFGEKPVTVFGIR.-	1994.28	3	0.862433	3.30465	0.256207	1187.85
											-.DSNTLLFGEKPVTVFGIR.-	1994.28	3	0.799433	3.25757	0.301088	751.678
											-.IGINGFGR.-	833.958	2	0.755184	2.28123	0.128137	548.561
											-.YDSVHGQWK.-	1120.2	2	0.857476	2.21137	0.212932	1076.41
										BM437103.1	-.DAPM*FVVGVNEK.-	1322.51	2	0.710942	2.20513	0.22304	554.572
											-.DAPMFVVGVNEK.-	1306.51	2	0.884904	2.31853	0.302077	1255.55
											-.DAPMFVVGVNEK.-	1306.51	2	0.898547	2.3866	0.284117	1281.67
											-.FGIVEGLMTTVHSITATQK.-	2034.37	2	0.845467	3.06976	0.483145	727.244
										BQ794630.1	-.VVAWYDNEWGYSSR.-	1732.83	2	0.934028	3.3379	0.365407	1187.47
	986	CAN60921.1	Vitis vinifera	NRv	3	9.6	2.79537				K.EFESDYAGFTEDGAR.W	1694.69	2	0.966456	4.05681	0.561683	1389.99
											K.EFESDYAGFTEDGAR.W	1694.69	2	0.917202	3.11002	0.55688	778.704
											K.KEFESDYAGFTEDGAR.W	1822.87	3	0.909442	3.56577	0.318806	1385.46
											R.LPGAEGAPIR.C	981.131	2	0.919475	2.80215	0.341322	918.67
											R.LPGAEGAPIR.C	981.131	2	0.832515	2.86779	0.253814	481.453
											R.LPGAEGAPIR.C	981.131	2	0.895397	2.30007	0.348814	1017.66
											R.LPGAEGAPIR.C	981.131	2	0.896264	2.66195	0.290608	769.941
	1008	CAI56335.1	Vitis vinifera	NRv	8	30.8	7.36341				K.AVFNKEDDIGTYTIK.A	1714.9	2	0.774599	2.62838	0.491955	504.846
											K.AVFNKEDDIGTYTIK.A	1714.9	2	0.968042	4.66893	0.460745	1354.74
											K.AVFNKEDDIGTYTIK.A	1714.9	2	0.936512	3.48811	0.483424	980.277
											K.AVFNKEDDIGTYTIK.A	1714.9	2	0.952112	3.84879	0.494659	1189.01
											K.AVFNKEDDIGTYTIK.A	1714.9	2	0.971873	4.75431	0.558266	1453.03
											K.AVFNKEDDIGTYTIK.A	1714.9	2	0.944255	3.86257	0.512439	987.442
											K.AVFNKEDDIGTYTIK.A	1714.9	2	0.801686	2.31538	0.482987	616.489
											K.AVFNKEDDIGTYTIK.A	1714.9	2	0.961339	3.92337	0.482875	1368.1
											R.FFPSEFGNDVDR.V	1430.5	2	0.864395	2.76752	0.378107	490.943
											R.FFPSEFGNDVDR.V	1430.5	2	0.82679	2.68189	0.419312	308.596
											R.FFPSEFGNDVDR.V	1430.5	2	0.883719	2.52934	0.392971	652.643
											R.FFPSEFGNDVDR.V	1430.5	2	0.816997	2.43594	0.370833	509.978
											R.FFPSEFGNDVDR.V	1430.5	2	0.896507	2.78374	0.393229	643.598
											R.FFPSEFGNDVDR.V	1430.5	2	0.889863	2.91855	0.404287	595.597
											R.FFPSEFGNDVDR.V	1430.5	2	0.905366	2.99027	0.435412	534.051
											R.FFPSEFGNDVDR.V	1430.5	2	0.935793	2.90432	0.462796	817.864
											R.FFPSEFGNDVDR.V	1430.5	2	0.893725	2.94548	0.461128	491.42
											K.FIVAASAR.L	834.986	2	0.895434	2.62715	0.276453	759.716
											K.ILIIGGTGYIGK.F	1205.47	2	0.952869	2.90063	0.518264	1298.65
											K.ILIIGGTGYIGK.F	1205.47	2	0.962063	3.81972	0.516166	1268.32
											K.ILIIGGTGYIGK.F	1205.47	2	0.965329	3.56847	0.567963	1369.44
											K.ILIIGGTGYIGK.F	1205.47	2	0.956959	3.41239	0.47419	1252.67
											K.ILIIGGTGYIGK.F	1205.47	2	0.954076	3.32873	0.413291	1335.46
											K.ILIIGGTGYIGK.F	1205.47	2	0.946571	3.54616	0.478233	1023.22
											K.ILIIGGTGYIGK.F	1205.47	2	0.959445	3.62714	0.492204	1316.73
											K.ILIIGGTGYIGK.F	1205.47	2	0.973857	4.11195	0.565513	1612.14
											K.ILIIGGTGYIGK.F	1205.47	2	0.95611	2.9529	0.51771	1403.55
											K.ILIIGGTGYIGK.F	1205.47	2	0.962164	3.62271	0.45185	1440.95
											K.QVDVVISTVGR.A	1173.34	2	0.954932	3.61066	0.463984	1258.07
											K.QVDVVISTVGR.A	1173.34	2	0.874077	2.7585	0.463807	572.913
											K.SGIIESFK.S	881.008	2	0.869538	2.11922	0.302936	698.567
											K.SGIIESFK.S	881.008	2	0.757727	2.10911	0.292069	453.501
											K.SSGVSLVYGDLYDHESLVK.A	2069.26	3	0.730904	3.26197	0.413919	360.059
											K.SSGVSLVYGDLYDHESLVK.A	2069.26	2	0.905591	3.36714	0.505673	772.861
											K.SSGVSLVYGDLYDHESLVK.A	2069.26	2	0.967823	4.51405	0.584387	1229.05
											K.SSGVSLVYGDLYDHESLVK.A	2069.26	2	0.949622	4.40528	0.577068	781.894
											K.SSGVSLVYGDLYDHESLVK.A	2069.26	2	0.947799	4.20489	0.516474	910.339
											K.SSGVSLVYGDLYDHESLVK.A	2069.26	3	0.795839	3.54997	0.328571	550.755
											K.SSGVSLVYGDLYDHESLVK.A	2069.26	2	0.863262	3.28358	0.526931	502.646
											K.VIILGDGNPK.A	1026.21	1	0.778493	2.13605	0.285598	885.474
											K.VIILGDGNPK.A	1026.21	2	0.927999	2.81589	0.398117	1089.57
	1016	CAN81470.1	Vitis vinifera	NRv	8	29.4	8.34302				K.AQINATLNHYK.N	1273.42	2	0.846498	2.48632	0.543258	619.421
											R.DAFLANEATK.M	1080.17	2	0.939102	3.06706	0.291897	1282.85
											K.MLLALIGHGDA	1111.34	2	0.953678	3.17977	0.4635	1505.36
											K.MLLALIGHGDA	1111.34	2	0.945012	3.47087	0.512572	1039.68
											K.M*LLALIGHGDA	1127.33	2	0.935515	3.0454	0.314134	1389.65
											K.M*LLALIGHGDA	1127.33	2	0.883942	2.58042	0.337531	938.966
											R.NSVTLDHAIGK.D	1155.29	2	0.953808	3.40438	0.541814	1012.15
											K.SLEEDVAYHTSGDFR.K	1726.78	2	0.917215	3.25969	0.595013	813.385
											R.TSQQLLLAK.Q	1002.19	2	0.949524	3.54115	0.298739	1368.63
											R.VVLLWTLDPAER.D	1412.66	2	0.937983	3.09137	0.588529	1006.39
											R.VVLLWTLDPAER.D	1412.66	2	0.946329	3.15832	0.601672	1028.74
											R.YEGEEVNMTLAK.S	1384.54	2	0.961269	4.07511	0.450756	1035.94
	1028	CAI56334.1	Vitis vinifera	NRv	7	25.5	6.14968				K.AVFNKEDDIGTYTIK.A	1714.9	2	0.972828	4.36361	0.509914	1729.95
											R.DKVIILGDGNPK.A	1269.47	2	0.962138	3.74221	0.375614	1667.8
											R.FFPSEFGNDVDR.V	1430.5	2	0.868526	2.91938	0.460813	536.625
											K.FIVAASAK.S	806.972	2	0.862886	2.56341	0.274956	481.585
											K.ILIIGGTGYIGK.F	1205.47	2	0.946648	2.98894	0.521699	1140.89
											K.SSGVTLVYGDLYDHESLVK.A	2083.28	2	0.760773	3.36869	0.457225	269.291
											K.SSGVTLVYGDLYDHESLVK.A	2083.28	2	0.899655	3.04943	0.535393	821.888
											K.SSGVTLVYGDLYDHESLVK.A	2083.28	2	0.930476	3.73858	0.632334	659.204
											K.VIILGDGNPK.A	1026.21	1	0.775883	2.39097	0.48066	643.127
	1071	CAB60154.1	Vitis vinifera	NRv	3	39.3	2.77825				K.HWGLFLPNKQPK.Y	1465.73	3	0.880542	3.00923	0.400145	944.125
											K.RPTGPIETYVFAMFDEDNKTPELEK.H	2929.25	3	0.953438	4.46939	0.545639	1356.93
											K.TYNSNLIQHVK.G	1317.48	2	0.944266	3.82645	0.375159	1062.08
											K.TYNSNLIQHVK.G	1317.48	3	0.729141	2.67584	0.401187	409.491
											K.TYNSNLIQHVK.G	1317.48	2	0.9681	3.91746	0.519067	1598.31
	1075	CAB91554.1	Vitis vinifera	EST	4	15.6		1.6e-44		BQ792425.1	-.HWGLFLPNK.-	1112.31	2	0.90619	2.7124	0.186587	1185.74
											-.TYNSNLIQHVK.-	1317.48	2	0.942408	3.53517	0.442968	1069.36
											-.TYNSNLIQHVK.-	1317.48	2	0.759285	2.27615	0.332556	753.448
											-.TYNSNLIQHVK.-	1317.48	2	0.890838	2.69221	0.337454	1087.04
											-.TYNSNLIQHVK.-	1317.48	2	0.937363	3.05106	0.291349	1476.44
										BQ794619.1	-.VSTAIDTGVLGVSYPPSSGSFK.-	2170.4	2	0.783136	2.83712	0.482089	565.77
											-.VSTAIDTGVLGVSYPPSSGSFK.-	2170.4	2	0.968968	5.16665	0.65086	1046.14
										DT005544.1	-.NGNNLPAPGEVVALYNQYNIR.-	2317.55	3	0.950079	4.50134	0.334815	1679.87
											-.NGNNLPAPGEVVALYNQYNIR.-	2317.55	3	0.881485	3.94454	0.435534	680.477
											-.NGNNLPAPGEVVALYNQYNIR.-	2317.55	2	0.898308	3.3573	0.538822	715.196
											-.NGNNLPAPGEVVALYNQYNIR.-	2317.55	2	0.949312	3.79337	0.524332	1101.09
	1083	NP_001061484.1	Oryza sativa	EST	4	16.4		4.5e-58		BQ796030.1	-.IIPILVGALNAENEAM*YGR.-	2061.39	2	0.96706	4.11677	0.511601	1649.13
											-.IIPILVGALNAENEAMYGR.-	2045.39	2	0.985349	5.78174	0.59238	2758.95
											-.MGMDIIETGDPDAFKR.-	1797.05	3	0.888069	4.07104	0.353231	677
											-.MGMDIIETGDPDAFKR.-	1797.05	3	0.850493	3.96123	0.384537	589.922
										CA815648.1	-.AAAYAFGNIDPSSISR.-	1640.78	2	0.967385	4.42333	0.37685	1785.51
											-.LAEELDGWLR.-	1202.34	2	0.962894	3.66153	0.343709	1735.88
	1088	CAN61828.1	Vitis vinifera	NRv	3	12.2	2.82971				K.FGGEFLVPSYR.G	1272.43	2	0.943851	3.33527	0.399105	1018.7
											K.FGGEFLVPSYR.G	1272.43	2	0.83278	2.58135	0.301951	685.1
											R.GGSTGYDNAVALPAGGR.G	1563.65	2	0.935782	3.31701	0.550932	1105.83
											K.RLTYDEIQSK.T	1253.39	2	0.950076	3.23112	0.348669	1320.41
	1109	CAN78176.1	Vitis vinifera	EST	3	12.5		1.7e-32		BM438058.1	-.VTFYIDEVPIR.-	1352.56	2	0.940761	2.94388	0.474718	1315.14
											-.VTFYIDEVPIR.-	1352.56	2	0.935779	2.91419	0.390085	1260.63
											-.VTFYIDEVPIR.-	1352.56	2	0.962153	3.67684	0.451747	1443.14
										CA810504.1	-.YQYLFGR.-	947.071	2	0.924278	2.71364	0.411154	662.219
										CF201687.1	-.LQPMGVYSTLWEANDWATR.-	2239.5	2	0.893517	3.25908	0.108769	1177.91
	1148	AAQ10093.1	Vitis vinifera	NRv	1	9.1	0.910825				R.AAFLSALNSYSGFGNDGSTDANKR.E	2464.59	3	0.910825	3.40427	0.476067	1107.59
	1177	AAB65776.1	Vitis vinifera	NRv	4	21.1		1.1e-66			R.AAFLSALNSYSGFGNDGSTDANK.R	2308.4	2	0.969452	4.32928	0.644949	1526.38
											R.AAFLSALNSYSGFGNDGSTDANK.R	2308.4	2	0.977153	4.72289	0.609541	2044.81
											R.AAFLSALNSYSGFGNDGSTDANK.R	2308.4	2	0.966855	4.45191	0.603941	1431.05
											R.AAFLSALNSYSGFGNDGSTDANK.R	2308.4	2	0.986034	6.12489	0.711813	2533.22
											R.AAFLSALNSYSGFGNDGSTDANKR.E	2464.59	3	0.913067	4.12275	0.52908	703.728
											R.AAFLSALNSYSGFGNDGSTDANKR.E	2464.59	3	0.952961	3.93423	0.542991	1581.4
											R.AAFLSALNSYSGFGNDGSTDANKR.E	2464.59	2	0.933819	3.68507	0.571716	931.597
											R.AAFLSALNSYSGFGNDGSTDANKR.E	2464.59	2	0.874883	4.0016	0.500364	405.755
											R.AAFLSALNSYSGFGNDGSTDANKR.E	2464.59	3	0.89155	4.19554	0.379769	748.494
											R.AAFLSALNSYSGFGNDGSTDANKR.E	2464.59	3	0.946408	4.07941	0.477528	1374.88
											R.AAFLSALNSYSGFGNDGSTDANKR.E	2464.59	3	0.920365	3.37889	0.513991	1235.35
											R.AINGAVECNGGNTAAVNAR.V	1859.97	2	0.737021	2.39857	0.431936	617.852
				EST						EE094426.1	-.SIGFNGLSNPGIVATDVVTSFK.-	2224.5	2	0.883264	3.77893	0.222826	812.894
											-.SIGFNGLSNPGIVATDVVTSFK.-	2224.5	2	0.872407	4.35886	0.170708	626.124
											-.SIGFNGLSNPGIVATDVVTSFK.-	2224.5	2	0.887704	4.16068	0.198649	761.093
	1181	CAN64479.1	Vitis vinifera	NRv	3	16.1	2.74928				K.EAAESTLAAYK.S	1154.25	2	0.905218	2.70082	0.485217	769.458
											K.SAQDIATVELAPTHPIR.L	1820.04	2	0.872746	3.04381	0.609891	454.357
											K.VTAEAEELTVEER.N	1476.57	2	0.971321	3.91943	0.495404	1888.59
	1189	BAF46352.1	Nicotiana benthamiana	EST	5	33.7		8.1e-64		BQ794593.1	-.APDLSNVIAK.-	1028.18	2	0.80071	2.18139	0.310656	594.831
											-.APDLSNVIAKPEASSMAQDDEDVDETGVEPK.-	3259.46	3	0.948895	4.43253	0.458198	1541.65
											-.APDLSNVIAKPEASSM*AQDDEDVDETGVEPK.-	3275.46	3	0.969542	5.33353	0.540743	1832.89
											-.IEDLSSQLQTQAAEQFK.-	1937.1	3	0.957901	4.30769	0.396401	1806.94
											-.IEDLSSQLQTQAAEQFK.-	1937.1	2	0.980502	4.85824	0.562341	2311.85
											-.IEDLSSQLQTQAAEQFK.-	1937.1	2	0.957868	3.6103	0.421451	1596.75
											-.IEDLSSQLQTQAAEQFK.-	1937.1	3	0.954921	4.43522	0.411519	1552.59
											-.NILFVISKPDVFK.-	1520.84	2	0.96418	3.59195	0.421375	1681.21
											-.SPTSDTYVIFGEAK.-	1515.65	2	0.972166	4.21233	0.468905	1925.98
											-.SPTSDTYVIFGEAK.-	1515.65	2	0.950673	3.56869	0.461014	1473.28
											-.SPTSDTYVIFGEAK.-	1515.65	2	0.976115	4.83165	0.490193	1881.35
	1226	AAQ10093.1	Vitis vinifera	EST	3	14.4		5.7e-29		BQ792468.1	-.GPLQISWNYNYGPAGR.-	1793.96	2	0.945543	4.1972	0.478403	919.156
											-.GPLQISWNYNYGPAGR.-	1793.96	2	0.94038	3.60243	0.594635	877.813
											-.GPLQISWNYNYGPAGR.-	1793.96	2	0.935686	4.40478	0.393913	834.156
											-.GPLQISWNYNYGPAGR.-	1793.96	2	0.885209	3.20608	0.452016	662.197
										EC977856.1	-.AINGAIECKGGSSSSVNAR.-	1879.05	2	0.897777	4.2964	0.330319	682.305
										CB009302.1	-.AAFLSALNSYPGFGK.-	1543.75	2	0.868626	3.14898	0.389647	756.432
											-.AAFLSALNSYPGFGK.-	1543.75	2	0.890038	2.99248	0.422143	882.443
	1240	AAQ10093.1	Vitis vinifera	EST	3	14.4		5.7e-29		EC977856.1	-.AINGAIECKGGSSSSVNAR.-	1879.05	2	0.935082	4.6232	0.331417	838.452
											-.AINGAIECKGGSSSSVNAR.-	1879.05	2	0.95254	4.41215	0.302673	1312.62
											-.AINGAIECKGGSSSSVNAR.-	1879.05	2	0.914083	3.59048	0.354366	1029.4
											-.AINGAIECKGGSSSSVNAR.-	1879.05	2	0.821631	2.78255	0.415394	674.29
											-.AINGAIECKGGSSSSVNAR.-	1879.05	2	0.924932	3.61567	0.334341	1079.18
										CB009302.1	-.AAFLSALNSYPGFGK.-	1543.75	2	0.86538	2.96127	0.399749	821.492
											-.AAFLSALNSYPGFGK.-	1543.75	2	0.880278	3.41189	0.36187	770.312
										BQ792468.1	-.GPLQISWNYNYGPAGR.-	1793.96	2	0.908082	3.9732	0.385167	728.206
											-.GPLQISWNYNYGPAGR.-	1793.96	2	0.84196	2.83005	0.397699	642.258
	1316	AAB61590.1	Vitis vinifera	NRv	2	9	1.93873				R.LDSGQSWTITVNPGTTNAR.I	2019.16	2	0.892035	3.46661	0.494733	669.592
											R.LDSGQSWTITVNPGTTNAR.I	2019.16	2	0.952801	4.38879	0.561498	870.072
											R.LDSGQSWTITVNPGTTNAR.I	2019.16	2	0.944184	3.70508	0.476446	1145.54
											R.LDSGQSWTITVNPGTTNAR.I	2019.16	2	0.875162	3.24875	0.548108	507.542
											R.LDSGQSWTITVNPGTTNAR.I	2019.16	3	0.867645	2.96925	0.43521	1101.36
											R.LDSGQSWTITVNPGTTNAR.I	2019.16	2	0.818394	2.92101	0.375341	677.206
											R.LDSGQSWTITVNPGTTNAR.I	2019.16	2	0.960915	4.6548	0.568118	948.017
											R.LDSGQSWTITVNPGTTNAR.I	2019.16	2	0.952535	4.45011	0.585662	848.067
											R.RLDSGQSWTITVNPGTTNAR.I	2175.35	2	0.97367	4.55964	0.539655	1795.31
											R.RLDSGQSWTITVNPGTTNAR.I	2175.35	2	0.956601	4.69462	0.37006	1185.32
											R.RLDSGQSWTITVNPGTTNAR.I	2175.35	2	0.977814	5.52857	0.470952	1824.58
	1318	ABC86744.1	Vitis pseudoreticulata	NRv	2	30.2	1.8829				K.HLEHLGELGVAAAGAYALHEK.H	2187.44	2	0.987534	6.06663	0.74247	2934.27
											K.HLEHLGELGVAAAGAYALHEK.H	2187.44	2	0.987742	6.43619	0.647786	3180.2
											K.HLEHLGELGVAAAGAYALHEK.H	2187.44	3	0.974718	4.702	0.62611	2214.62
											K.HLEHLGELGVAAAGAYALHEK.H	2187.44	3	0.955749	4.15923	0.553354	1547.86
											K.HLEHLGELGVAAAGAYALHEK.H	2187.44	3	0.970786	4.81537	0.634598	1741.96
											K.HLEHLGELGVAAAGAYALHEK.H	2187.44	3	0.962051	4.15395	0.548064	1833.8
											K.HLEHLGELGVAAAGAYALHEK.H	2187.44	3	0.987259	6.56878	0.633818	3377.56
											K.IEEEIAAAAAVGAGGFAFHEHHEK.K	2492.69	3	0.912115	4.03828	0.547739	690.396
	1358	ABC86744.1	Vitis pseudoreticulata	NRv	2	30.2	1.8066				K.HLEHLGELGVAAAGAYALHEK.H	2187.44	2	0.989325	6.83143	0.660618	4022.66
											K.HLEHLGELGVAAAGAYALHEK.H	2187.44	2	0.988156	6.27457	0.649591	3446.23
											K.HLEHLGELGVAAAGAYALHEK.H	2187.44	3	0.971571	4.92598	0.564701	1914.11
											K.HLEHLGELGVAAAGAYALHEK.H	2187.44	3	0.980606	5.45085	0.613187	2436.1
											K.HLEHLGELGVAAAGAYALHEK.H	2187.44	3	0.975463	5.38487	0.645372	1837.44
											K.HLEHLGELGVAAAGAYALHEK.H	2187.44	3	0.985375	6.26749	0.619264	2887.36
											K.IEEEIAAAAAVGAGGFAFHEHHEK.K	2492.69	3	0.821222	2.66818	0.468615	933.691
	1385	ABB02395.1	Vitis vinifera	NRv	2	13	1.80323				R.ATYTLEADGTTVR.V	1398.5	2	0.964463	3.97597	0.545501	1354.73
											R.ATYTLEADGTTVR.V	1398.5	2	0.949026	2.93982	0.545275	1328.27
											R.VLNETWSDGKR.S	1305.42	2	0.838772	2.53903	0.265784	829.597
											R.VLNETWSDGKR.S	1305.42	2	0.896723	3.03396	0.323545	936.278
	1408	AAQ03092.1	Malus x domestica	EST	5	23.8		1.1e-34		BM436942.1	-.AEYPIFDKIDVNGDSAAPLYK.-	2327.57	2	0.953008	3.99787	0.461238	1482.48
											-.FKAEYPIFDK.-	1258.45	2	0.836437	2.97194	0.277904	503.21
											-.FKAEYPIFDK.-	1258.45	2	0.798794	2.65102	0.149159	582.538
											-.GNDVDLSIYK.-	1124.23	2	0.936126	3.47067	0.427267	806.449
											-.IDVNGDSAAPLYK.-	1363.5	2	0.966732	3.80384	0.509604	1534.38
											-.IDVNGDSAAPLYK.-	1363.5	2	0.948488	3.12199	0.449307	1369.05
											-.IDVNGDSAAPLYK.-	1363.5	2	0.843147	2.67377	0.314919	921.091
											-.IDVNGDSAAPLYK.-	1363.5	2	0.975792	4.80966	0.566983	1542.05
										BM437093.1	-.YAPTTTPLSIEK.-	1321.5	2	0.849268	2.47615	0.34145	568.376
											-.YAPTTTPLSIEK.-	1321.5	2	0.820641	2.37182	0.390786	459.421
											-.YAPTTTPLSIEK.-	1321.5	2	0.770426	2.54915	0.286465	304.601
	1417	ABC86744.1	Vitis pseudoreticulata	EST	2	26.2		5.6e-36		CB342888.2	-.AAETTEVLADDPGPDYR.-	1820.89	2	0.955101	3.55448	0.428513	1528.7
										BQ792191.1	-.HLEHLGELGVAAAGAYALHEKPK.-	2412.73	3	0.925291	4.24235	0.46953	973.631
	1441	ABK64186.1	Solenostemon	EST	4	25.2		9.5e-45		BQ796024.1	-.AMQLMTDNR.-	1080.26	2	0.905315	2.84999	0.283639	1054.52
			scutellarioides								-.AMQLMTDNR.-	1080.26	2	0.908694	2.57901	0.193934	1311.56
											-.M*EEHGFESTTIADVLK.-	1824	2	0.951737	3.10426	0.311609	1758.04
											-.MEEHGFESTTIADVLK.-	1808	2	0.87096	2.33846	0.416913	1039.98
											-.VGDIMTEENK.-	1136.26	2	0.912619	2.93286	0.25748	1092.39
										BQ799244.1	-.SMTHHNVGALVVVKPGEQK.-	2032.36	3	0.954275	4.89529	0.381385	2309.93
	1444	CAC16165.1	Vitis vinifera	NRv	3	22.8	2.68231				K.AAVLDADNLIPK.V	1240.43	2	0.939539	3.61463	0.303046	1064.2
											K.AIEAYVLAHPDAY	1433.59	2	0.975042	4.39464	0.64819	1560.09
											K.AIEAYVLAHPDAY	1433.59	1	0.822967	2.8425	0.492092	502.536
											K.GGKEDALATFK.A	1137.27	2	0.928852	3.40348	0.38796	974.46
											K.GGKEDALATFK.A	1137.27	2	0.919803	3.30391	0.319362	1030.06
	1449	CAN60868.1	Vitis vinifera	NRv	1	6.9	0.953565				K.ATMENGVLTVR.V	1191.38	2	0.953565	3.66676	0.378491	1377.27
											K.ATMENGVLTVR.V	1191.38	2	0.915135	2.89793	0.384947	1022.66
	1481	AAB41022.1	Vitis vinifera	NRv	3	5.9	2.8388				K.GIELDRENFVK.F	1320.48	2	0.868323	3.01607	0.384455	651.375
											K.GIELDRENFVK.F	1320.48	2	0.928653	3.30447	0.3902	960.638
											K.NSEFAGSFVNVPHK.H	1533.67	2	0.970235	3.93666	0.486485	1845.95
											K.NSEFAGSFVNVPHK.H	1533.67	3	0.732976	2.62148	0.301151	771.434
											K.TTISSIGDFPK.A	1166.31	2	0.939912	3.02157	0.448548	1021.33
	1482	AAB41022.1	Vitis vinifera	NRv	7	10.7	6.52057				K.EKEDEEEVLLIK.G	1474.64	2	0.941784	3.72274	0.291548	1140.31
											K.FDVYINDEDYSVSR.P	1722.79	2	0.92278	3.20339	0.540221	823.967
											K.FDVYINDEDYSVSR.P	1722.79	2	0.934306	3.46317	0.503355	861.718
											K.FDVYINDEDYSVSR.P	1722.79	2	0.969998	3.83436	0.499454	1591.78
											K.FDVYINDEDYSVSR.P	1722.79	2	0.970706	4.2712	0.480577	1411.76
											K.FDVYINDEDYSVSR.P	1722.79	2	0.974613	4.31758	0.559803	1560.6
											K.FDVYINDEDYSVSRPK.N	1948.08	2	0.918792	4.25601	0.118153	1100.07
											K.GIELDRENFVK.F	1320.48	2	0.929762	3.3313	0.509687	831.85
											K.GIELDRENFVK.F	1320.48	2	0.70049	2.98863	0.12202	523.891
											K.KEKEDEEEVLLIK.G	1602.81	3	0.85997	2.72593	0.160536	1598.32
											K.NSEFAGSFVNVPHK.H	1533.67	2	0.955491	3.4601	0.521512	1419.69
											K.NSEFAGSFVNVPHK.H	1533.67	2	0.966363	3.3403	0.497108	1920.59
											K.NSEFAGSFVNVPHK.H	1533.67	2	0.941695	3.18716	0.502324	1172.52
											K.NSEFAGSFVNVPHK.H	1533.67	2	0.967465	3.61538	0.490057	1833.2
											K.NSEFAGSFVNVPHK.H	1533.67	2	0.966606	4.26457	0.555527	1395.27
											K.NSEFAGSFVNVPHK.H	1533.67	2	0.942026	3.35721	0.485318	1231.12
											K.NSEFAGSFVNVPHK.H	1533.67	3	0.887286	3.16755	0.422392	974.747
											K.NSEFAGSFVNVPHK.H	1533.67	3	0.852876	2.87318	0.306436	1101.86
											K.NSEFAGSFVNVPHK.H	1533.67	2	0.962794	3.60243	0.512302	1704.25
											K.NSEFAGSFVNVPHK.H	1533.67	2	0.952529	3.38708	0.487256	1433.77
											K.NSEFAGSFVNVPHK.H	1533.67	3	0.936545	3.54741	0.447082	1370.33
											K.NSEFAGSFVNVPHK.H	1533.67	2	0.96212	3.74286	0.53528	1516.74
											K.NSEFAGSFVNVPHK.H	1533.67	3	0.928319	3.13207	0.386723	1594.57
											K.NSEFAGSFVNVPHK.H	1533.67	3	0.886067	3.19104	0.399462	1063.81
											K.NSEFAGSFVNVPHK.H	1533.67	3	0.81169	2.86653	0.427185	789.685
											K.NSEFAGSFVNVPHK.H	1533.67	2	0.938804	3.15542	0.530782	1165.3
											K.NSEFAGSFVNVPHK.H	1533.67	2	0.963257	3.39785	0.507474	1767.89
											K.NSEFAGSFVNVPHK.H	1533.67	2	0.953306	3.41382	0.478533	1468.51
											K.NSEFAGSFVNVPHK.H	1533.67	2	0.892411	2.84322	0.418736	1078.76
											K.TTISSIGDFPK.A	1166.31	2	0.929287	3.04349	0.397637	1023.94
											K.TTISSIGDFPK.A	1166.31	2	0.930334	2.79503	0.450561	1074.83
											K.TTISSIGDFPK.A	1166.31	2	0.9591	3.59449	0.487631	1258.02
											K.TTISSIGDFPK.A	1166.31	2	0.879474	2.84295	0.403646	717.326
	1508	CAN83049.1	Vitis vinifera	NRv	2	17.2	1.92387				K.IEVHEGDWETQGSVK.H	1714.81	2	0.968758	3.92485	0.630992	1359.68
											K.VLDGEVLKDYK.S	1279.46	2	0.955113	3.71742	0.491442	946.655
	1511	ABE01085.1	Nicotiana benthamiana	NR	1	11.9	0.817352				K.VQASIAANTWVVSGSPQTK.K	1945.17	2	0.817352	3.05602	0.251272	1480.08
	1513	CAN65631.1	Vitis vinifera	NRv	1	8.8	0.970923				K.AAMEDGVLTVTVPK.E	1431.68	2	0.970923	3.5622	0.466794	2138.8
	1524	ABD78554.1	Vitis pseudoreticulata	NRv	4	30.2		6.4e-42			K.AGVEISEEHVK.G	1198.31	2	0.808382	2.49865	0.301559	606.631
											K.AGVEISEEHVK.G	1198.31	2	0.872522	2.72526	0.301453	789.072
											K.AGVEISEEHVK.G	1198.31	2	0.845414	2.92943	0.273207	657.878
											K.AGVEISEEHVK.G	1198.31	2	0.930891	3.36025	0.402913	831.907
											K.AIEAYIIAHPDAY	1447.62	2	0.950957	3.58838	0.575658	1011.81
				EST						BM436370.1	-.AGVEISEEHVK.-	1198.31	2	0.879393	2.77908	0.229099	889.09
											-.SVEILQGQGGPGTIK.-	1484.68	2	0.923534	3.12938	0.31901	1228.32
											-.SVEILQGQGGPGTIK.-	1484.68	2	0.940588	3.41655	0.310939	1569.95
										CF200549.1	-.GGKEQSLAVFK.-	1164.34	2	0.823093	3.10321	0.301096	957.214
	1533	P27880.1	Medicago sativa	EST	2	12		8.3e-10		BM436676.1	-.AAMENGVLTVTVPK.-	1430.7	2	0.96355	4.73773	0.137568	1983.59
											-.AAMENGVLTVTVPK.-	1430.7	2	0.95252	4.15484	0.15148	1779.67
											-.AAMENGVLTVTVPK.-	1430.7	2	0.960939	4.0332	0.140321	2065.9
											-.AAMENGVLTVTVPK.-	1430.7	2	0.960989	4.4562	0.151675	1868.38
										CB346363.1	-.FFGNPSVSDPFPR.-	1467.61	2	0.934268	3.24311	0.445702	976.406
											-.FFGNPSVSDPFPR.-	1467.61	2	0.951699	3.74524	0.491512	1055.36
											-.FFGNPSVSDPFPR.-	1467.61	2	0.828776	2.75831	0.474591	632.018
											-.FFGNPSVSDPFPR.-	1467.61	2	0.961121	3.94351	0.517867	1276.04
											-.FFGNPSVSDPFPR.-	1467.61	2	0.87842	2.60295	0.352287	878.286
											-.FFGNPSVSDPFPR.-	1467.61	2	0.948092	3.32579	0.46879	1134.77
	1606	AAL13082.1	Prunus avium	EST	4	30.3		7.5e-40		BQ800358.1	-.AFSQFGEILESK.-	1356.51	2	0.907129	2.93574	0.254937	1103.9
											-.GFGFVTFSSEQSM*R.-	1596.75	2	0.915362	3.01473	0.382861	1149.08
											-.GFGFVTFSSEQSM*R.-	1596.75	2	0.916551	2.63043	0.410796	1229.12
											-.GFGFVTFSSEQSM*R.-	1596.75	2	0.890378	2.9316	0.443528	957.124
										CD799685.1	-.EGGYNRGGGGGYGGGGGGYGGGSR.-	2064.04	3	0.948883	4.18116	0.413103	1736.31
										BE846426.1	-.DAIEGM*NGQNLDGR.-	1506.58	2	0.819553	2.67208	0.459438	655.563
											-.DAIEGM*NGQNLDGR.-	1506.58	2	0.919672	3.4405	0.351136	1061.55
	1767	Q42908.1	Mesembryanthemum	EST	7	16.3		7.9e-80		CB341824.2	-.GVDAQIASGGGR.-	1088.16	2	0.969071	3.78551	0.398681	2050.57
			crystallinum								-.SLEYEDFDKFDR.-	1564.63	2	0.959024	3.33877	0.363034	1741.14
											-.YENDWEVVK.-	1182.26	2	0.839155	2.61475	0.104272	701.791
										CB982564.1	-.AHGSAVGLPTEDDMGNSEVGHNALGAGR.-	2720.87	3	0.912274	4.53915	0.489327	644.758
											-.LVDFALDSGK.-	1065.2	2	0.904662	2.85453	0.342564	664.582
											-.LVDFALDSGK.-	1065.2	2	0.851632	2.80921	0.288029	594.309
										CB968995.1	-.TSGEYLVHNGVR.-	1332.45	2	0.940349	3.92393	0.382908	971.552
											-.TSGEYLVHNGVR.-	1332.45	2	0.880162	3.20736	0.317996	883.246
										CB978118.1	-.LPNHYLVSPPEIER.-	1664.89	2	0.809434	2.61489	0.289422	835.244
											-.LPNHYLVSPPEIER.-	1664.89	2	0.875636	2.9706	0.343006	863.436
	1768	AAB41022.1	Vitis vinifera	NRv	3	6.4	2.89343				K.FDVYINDEDYSVSR.P	1722.79	2	0.970278	4.40012	0.522508	1284.49
											K.FDVYINDEDYSVSR.P	1722.79	2	0.889982	2.69635	0.420698	828.143
											K.NSEFAGSFVNVPHK.H	1533.67	2	0.971069	3.97719	0.485927	1893.48
											K.NSEFAGSFVNVPHK.H	1533.67	2	0.959516	3.91926	0.516822	1203.97
											K.TTISSIGDFPK.A	1166.31	2	0.952086	3.41791	0.397513	1293.55
											K.TTISSIGDFPK.A	1166.31	2	0.932799	2.85364	0.469515	1047.02
